# Supplementary material for: Deep learning-enabled detection of hypoxic–ischemic encephalopathy after cardiac arrest in CT scans: a comparative study of 2D and 3D approaches
Source: Front Neurosci. 2024 Feb 14;18:1245791. doi: 10.3389/fnins.2024.1245791 (PMC10899383; doi:10.3389/fnins.2024.1245791)
Supplement: Supplementary file 8 [file Table_2.XLSX]

## Sheet: Tabelle1
Parameter	3D-NET-all	2D-NET-all	2D-NET-S100	2D-NET-S50	2D-NET-BG
SEN [%]	0	53	59	59	0
SPE [%]	100	100	100	100	100
ACC [%]	50	76	79	79	50
AUC [%]	70	89	94	93	47
SEN = sensitivity, SPE = specificity, ACC = accuracy, AUC = area under the curve
