# Supplementary material for: Deep learning-enabled detection of hypoxic–ischemic encephalopathy after cardiac arrest in CT scans: a comparative study of 2D and 3D approaches
Source: Front Neurosci. 2024 Feb 14;18:1245791. doi: 10.3389/fnins.2024.1245791 (PMC10899383; doi:10.3389/fnins.2024.1245791)
Supplement: Supplementary file 9 [file Table_3.XLSX]

## Sheet: Tabelle1
Parameter	3D-NET-all THRESH		3D-NET-all BET	2D-NET-all THRESH	2D-NET-all BET	2D-NET-S100 THRESH	2D-NET-S100 BET	2D-NET-S50 THRESH	2D-NET-S50 BET	2D-NET-BG THRESH	2D-NET-BG BET
1. Training (n=134), PT=0.99
TN	63		63	63	53	63	63	62	63	63	63
FN	71		71	64	17	30	35	22	26	71	71
TP	0		0	7	54	41	36	49	45	0	0
FP	0		0	0	10	0	0	1	0	0	0
SEN [%]	0		0	10	76	58	51	69	63	0	0
SPE [%]	100		100	100	84	100	100	98	100	100	100
FPR [%]	0		0	0	16	0	0	2	0	0	0
ACC [%]	47		47	52	80	78	74	83	81	47	47
AUC [%]	84		92	86	85	100	100	99	100	85	73
2. Test (n=34), PT=0.99
TN	17		17	17	17	17	17	17	17	17	17
FN	17		17	15	8	11	7	13	7	17	17
TP	0		0	2	9	6	10	4	10	0	0
FP	0		0	0	0	0	0	0	0	0	0
SEN [%]	0		0	12	53	35	59	24	59	0	0
SPE [%]	100		100	100	100	100	100	100	100	100	100
FPR [%]	0		0	0	0	0	0	0	0	0	0
ACC [%]	50		50	56	76	68	79	62	79	50	50
AUC [%]	55		70	87	89	94	94	86	93	85	47
3. Training (n=134), PT=0.95
TN	63		63	63	53	63	63	62	63	63	63
FN	71		53	45	9	4	9	3	0	71	71
TP	0		18	26	62	67	62	68	71	0	0
FP	0		0	1	30	1	1	1	0	0	0
SEN [%]	0		25	37	87	94	87	96	100	0	0
SPE [%]	100		100	98	64	98	98	98	100	100	100
FPR [%]	0		0	2	36	2	2	2	0	0	0
ACC [%]	47		60	66	71	96	93	97	100	47	47
AUC [%]	84		92	86	85	100	100	99	100	85	73
4. Test (n=34), PT=0.95
TN	17		17	17	15	16	16	16	16	17	17
FN	17		15	11	3	5	5	8	3	17	17
TP	0		2	6	14	12	12	9	14	0	0
FP	0		0	0	2	1	1	1	1	0	0
SEN [%]	0		12	35	82	71	71	53	82	0	0
SPE [%]	100		100	100	88	94	94	94	94	100	100
FPR [%]	0		0	0	12	6	6	6	6	0	0
ACC [%]	50		56	68	85	82	82	74	88	50	50
AUC [%]	55		70	87	89	94	94	86	93	85	47
